# Supplementary material for: Gradient Micropillar Array Inspired by Tree Frog for Robust Adhesion on Dry and Wet Surfaces
Source: Biomimetics (Basel). 2022 Nov 21;7(4):209. doi: 10.3390/biomimetics7040209 (PMC9680249; doi:10.3390/biomimetics7040209)
Supplement: Supplementary file 1 [file biomimetics-07-00209-s001.zip]

Archive with 1 entries (1 files):
- biomimetics-2005865-supplementary.pdf
